# Supplementary material for: Melatonin Improves Turbot Oocyte Meiotic Maturation and Antioxidant Capacity, Inhibits Apoptosis-Related Genes mRNAs In Vitro
Source: Antioxidants (Basel). 2023 Jul 6;12(7):1389. doi: 10.3390/antiox12071389 (PMC10376768; doi:10.3390/antiox12071389)
Supplement: Supplementary file 1 [file antioxidants-12-01389-s001.zip]

Archive with 2 entries (2 files):
- Raw Date.pdf
- Supplemental data.pdf
